# Supplementary material for: ﻿An unexpected new tree species from Gansu, China: Illiciumgansuense (Schisandraceae)
Source: PhytoKeys. 2023 Aug 25;230:301–7. doi: 10.3897/phytokeys.230.102754 (PMC10474477; doi:10.3897/phytokeys.230.102754)
Supplement: XML Treatment for Illicium gansuense [file phytokeys.230.102754-treatment1.xml]

<!DOCTYPE tp:taxon-treatment
  PUBLIC "-//TaxonX//DTD Taxonomic Treatment Publishing DTD v0 20100105//EN" "tax-treatment-NSO.dtd">
<tp:taxon-treatment xmlns:tp="http://www.plazi.org/taxpub"><tp:treatment-meta><kwd-group><label>Taxon classification</label><kwd>
              <named-content content-type="kingdom">Plantae</named-content>
            </kwd><kwd>
              <named-content content-type="order">Austrobaileyales</named-content>
            </kwd><kwd>
              <named-content content-type="family">Schisandraceae</named-content>
            </kwd></kwd-group><mixed-citation publication-type="journal"><person-group><name><surname>Bai</surname><given-names>Zengfu</given-names></name><name><surname>Zhang</surname><given-names>Zhihua</given-names></name><name><surname>Chen</surname><given-names>Xuelin</given-names></name><name><surname>Zhang</surname><given-names>Ji</given-names></name></person-group><article-title>﻿An unexpected new tree species from Gansu, China: <italic><tp:taxon-name><tp:taxon-name-part taxon-name-part-type="genus" reg="Illicium">Illicium</tp:taxon-name-part><tp:taxon-name-part taxon-name-part-type="species" reg="gansuense">gansuense</tp:taxon-name-part></tp:taxon-name></italic> (<tp:taxon-name><tp:taxon-name-part taxon-name-part-type="family">Schisandraceae</tp:taxon-name-part></tp:taxon-name>)</article-title><source>PhytoKeys</source><day>25</day><month>08</month><year>2023</year><volume>230</volume><fpage>301</fpage><lpage>307</lpage><pub-id pub-id-type="doi">10.3897/phytokeys.230.102754</pub-id></mixed-citation></tp:treatment-meta><tp:nomenclature><label>﻿</label><tp:taxon-name>
            <object-id xmlns:xlink="http://www.w3.org/1999/xlink" content-type="arpha" xlink:type="simple">01EEA136-65E6-588B-8258-B61FC86664C6</object-id>
            <tp:taxon-name-part taxon-name-part-type="genus" reg="Illicium">Illicium</tp:taxon-name-part>
            <tp:taxon-name-part taxon-name-part-type="species" reg="gansuense">gansuense</tp:taxon-name-part>
            <object-id xmlns:xlink="http://www.w3.org/1999/xlink" content-type="ipni" xlink:type="simple">urn:lsid:ipni.org:names:77325768-1</object-id>
          </tp:taxon-name><tp:taxon-authority>Z.F.Bai &amp; Xue L.Chen</tp:taxon-authority><tp:taxon-status xmlns:xlink="http://www.w3.org/1999/xlink" xlink:type="simple">sp. nov.</tp:taxon-status><xref ref-type="fig" rid="F2">Figs 2</xref><xref ref-type="fig" rid="F3">, 3</xref><xref ref-type="fig" rid="F4">, 4</xref></tp:nomenclature><tp:treatment-sec sec-type="material" id="SECID0EOJAC"><title>Type.</title><p>China. Gansu: Longnan City, Yuhe Area of Giant Panda National Park, altitude ca. 1200 m, 4 April 2020, <italic>Zengfu Bai &amp; Xuelin Chen 2020001</italic> (<bold><italic>holotype</italic></bold>: NWTC!; <bold><italic>isotype</italic></bold>: NNBG!).</p></tp:treatment-sec><tp:treatment-sec sec-type="diagnosis" id="SECID0E3JAC"><title>Diagnosis.</title><p><italic><tp:taxon-name><tp:taxon-name-part taxon-name-part-type="genus" reg="Illicium">Illicium</tp:taxon-name-part><tp:taxon-name-part taxon-name-part-type="species" reg="gansuense">gansuense</tp:taxon-name-part></tp:taxon-name></italic> is similar to <italic><tp:taxon-name><tp:taxon-name-part taxon-name-part-type="genus" reg="Illicium">I.</tp:taxon-name-part><tp:taxon-name-part taxon-name-part-type="species" reg="ternstroemioides">ternstroemioides</tp:taxon-name-part></tp:taxon-name></italic> and <italic><tp:taxon-name><tp:taxon-name-part taxon-name-part-type="genus" reg="Illicium">I.</tp:taxon-name-part><tp:taxon-name-part taxon-name-part-type="species" reg="arborescens">arborescens</tp:taxon-name-part></tp:taxon-name></italic> in overall form, leaf characters, red flowers, location, and population density. <italic><tp:taxon-name><tp:taxon-name-part taxon-name-part-type="genus" reg="Illicium">Illicium</tp:taxon-name-part><tp:taxon-name-part taxon-name-part-type="species" reg="gansuense">gansuense</tp:taxon-name-part></tp:taxon-name></italic> can be distinguished from <italic><tp:taxon-name><tp:taxon-name-part taxon-name-part-type="genus" reg="Illicium">I.</tp:taxon-name-part><tp:taxon-name-part taxon-name-part-type="species" reg="ternstroemioides">ternstroemioides</tp:taxon-name-part></tp:taxon-name></italic> and <italic><tp:taxon-name><tp:taxon-name-part taxon-name-part-type="genus" reg="Illicium">I.</tp:taxon-name-part><tp:taxon-name-part taxon-name-part-type="species" reg="arborescens">arborescens</tp:taxon-name-part></tp:taxon-name></italic> based on leaf-blades size (7–12 × 1.8–3.5 cm in <italic><tp:taxon-name><tp:taxon-name-part taxon-name-part-type="genus" reg="Illicium">I.</tp:taxon-name-part><tp:taxon-name-part taxon-name-part-type="species" reg="gansuense">gansuense</tp:taxon-name-part></tp:taxon-name></italic> vs. 7–13 × 2–5 cm in <italic><tp:taxon-name><tp:taxon-name-part taxon-name-part-type="genus" reg="Illicium">I.</tp:taxon-name-part><tp:taxon-name-part taxon-name-part-type="species" reg="ternstroemioides">ternstroemioides</tp:taxon-name-part></tp:taxon-name></italic> vs. 6–12 × 2–4.5 cm in <italic><tp:taxon-name><tp:taxon-name-part taxon-name-part-type="genus" reg="Illicium">I.</tp:taxon-name-part><tp:taxon-name-part taxon-name-part-type="species" reg="arborescens">arborescens</tp:taxon-name-part></tp:taxon-name></italic>), tepal number and pubescence (10–17 tepals with ciliate margins vs. 10–14 tepals with glabrous margins vs. 14–21 tepals with glabrous margins), number of carpels (10–13 vs. 12–14 vs. 12–16), number and size of the stamens (23–27, 2–3 mm long vs. 22–30, 1.8–3.4 mm long vs. 39–41, 2–3 mm long), and ovary length (1–1.5 mm long vs. 1.3–2.5 mm long vs. 1–1.8 mm long). (Table <xref ref-type="table" rid="T1">1</xref>).</p><table-wrap id="T1" position="float" orientation="portrait"><label>Table 1.</label><caption><p>Morphological, geographic, and phenological comparison of <italic><tp:taxon-name><tp:taxon-name-part taxon-name-part-type="genus" reg="Illicium">Illicium</tp:taxon-name-part><tp:taxon-name-part taxon-name-part-type="species" reg="gansuense">gansuense</tp:taxon-name-part></tp:taxon-name></italic>, <italic><tp:taxon-name><tp:taxon-name-part taxon-name-part-type="genus" reg="Illicium">I.</tp:taxon-name-part><tp:taxon-name-part taxon-name-part-type="species" reg="ternstroemioides">ternstroemioides</tp:taxon-name-part></tp:taxon-name></italic>, and <italic><tp:taxon-name><tp:taxon-name-part taxon-name-part-type="genus" reg="Illicium">I.</tp:taxon-name-part><tp:taxon-name-part taxon-name-part-type="species" reg="arborescens">arborescens</tp:taxon-name-part></tp:taxon-name></italic>.</p></caption><table id="TID0E2GAE" rules="all"><tbody><tr><th rowspan="1" colspan="1">Trait</th><th rowspan="1" colspan="1">
                    <italic>
                      <tp:taxon-name><tp:taxon-name-part taxon-name-part-type="genus" reg="Illicium">I.</tp:taxon-name-part><tp:taxon-name-part taxon-name-part-type="species" reg="gansuense">gansuense</tp:taxon-name-part></tp:taxon-name>
                    </italic>
                  </th><th rowspan="1" colspan="1">
                    <italic>
                      <tp:taxon-name><tp:taxon-name-part taxon-name-part-type="genus" reg="Illicium">I.</tp:taxon-name-part><tp:taxon-name-part taxon-name-part-type="species" reg="ternstroemioides">ternstroemioides</tp:taxon-name-part></tp:taxon-name>
                    </italic>
                  </th><th rowspan="1" colspan="1">
                    <italic>
                      <tp:taxon-name><tp:taxon-name-part taxon-name-part-type="genus" reg="Illicium">I.</tp:taxon-name-part><tp:taxon-name-part taxon-name-part-type="species" reg="arborescens">arborescens</tp:taxon-name-part></tp:taxon-name>
                    </italic>
                  </th></tr><tr><td rowspan="1" colspan="1">
                    <bold>Leaf blades</bold>
                  </td><td rowspan="1" colspan="1">7–12 × 1.8–3.5 cm</td><td rowspan="1" colspan="1">7–13 × 2–5 cm</td><td rowspan="1" colspan="1">6–12 × 2–4.5 cm</td></tr><tr><td rowspan="1" colspan="1">
                    <bold>Tepals</bold>
                  </td><td rowspan="1" colspan="1">10–17, margin ciliate</td><td rowspan="1" colspan="1">10–14, margin glabrous</td><td rowspan="1" colspan="1">14–21, margin glabrous</td></tr><tr><td rowspan="1" colspan="1"><bold>Carpel</bold>s</td><td rowspan="1" colspan="1">10–13</td><td rowspan="1" colspan="1">12–14</td><td rowspan="1" colspan="1">12–16</td></tr><tr><td rowspan="1" colspan="1">
                    <bold>Stamens</bold>
                  </td><td rowspan="1" colspan="1">23–27, 2–3 mm long</td><td rowspan="1" colspan="1">22–30, 1.8–3.4 mm long</td><td rowspan="1" colspan="1">39–41, 2–3 mm long</td></tr><tr><td rowspan="1" colspan="1">
                    <bold>Ovaries</bold>
                  </td><td rowspan="1" colspan="1">1–1.5 mm long</td><td rowspan="1" colspan="1">1.3–2.5 mm long</td><td rowspan="1" colspan="1">1–1.8 mm long</td></tr><tr><td rowspan="1" colspan="1">
                    <bold>Distribution</bold>
                  </td><td rowspan="1" colspan="1">Gansu (eastern China)</td><td rowspan="1" colspan="1">Fujian, Hainan (southeastern China)</td><td rowspan="1" colspan="1">Taiwan</td></tr><tr><td rowspan="1" colspan="1">
                    <bold>Flowering time</bold>
                  </td><td rowspan="1" colspan="1">March–April</td><td rowspan="1" colspan="1">January–August</td><td rowspan="1" colspan="1">January–April</td></tr></tbody></table></table-wrap></tp:treatment-sec><tp:treatment-sec sec-type="description" id="SECID0EXDAE"><title>Description.</title><p>Trees 4–12 m tall, whole plant with an aniseed aroma. Trunk 22.5 cm diam. at chest height, outer bark grayish-brown, with irregular longitudinal cracks; canopy tower or conical and branches are dense and spread horizontally; twigs pubescent, perules ca. 3 × 2 mm, ovoid, yellowish-brown, caducous, margins finely ciliate. Leaves clearly spirally-alternate to pseudoverticillate (clustered in sets of 2–5 at the apex of twigs); petioles 8–12 mm long, 1–2 mm diam.; blades 7–12 × 1.8–3.5 cm, oblanceolate, coriaceous, translucent oil spots visible against the light, adaxially dark to medium green, glossy, abaxially light green, base cuneate, margin glabrous, apex acuminate; midvein adaxially slightly impressed, abaxially prominently round, lateral veins pairs 6–9, inconspicuous. Inflorescences 1-flowered, but flowers sometimes clustered in groups of 2–6 at the apex of branches, axillary, pedunculate; peduncle 8–14 mm long, 2 mm diam., brown, bracteoles 2–4 × 2–3 mm, ovate. Flowers 12–18 mm diam., bisexual, androgynous scented, anthesis diurnal; floral buds 5–10 × 3–6 mm, ovoid, brown; pedicels 5–12 mm long, 2 mm diam., brown; tepals 10–17, in 2–3 whorls, outer whorl with 5–7 tepals, 6–8 × 5–7 mm, ovate, sepaloid, yellowish-green, base round, margin red, ciliate, apex acuminate or obtuse, inner whorls with 8–10 tepals, 8–12 × 4–8 mm, widely ovate to widely obovate to widely elliptic, petaloid, fleshy, red, base broadly cuneate, margin ciliate, apex acuminate; stamens 23–27, in 2–3 whorls, 1.3–3.5 mm long, filament 0.3–1.5 mm long, stout, widely obovoid to widely ellipsoid, pink, connective truncate to emarginate, pink, anther 1–2 × 0.6–1 mm, introrsely rimose, pollen grains trisyncolpate, blackish-brown <italic>in vivo</italic>; carpels 10–14, 3–5.5 × 1.6–2 mm, ovaries 1–1.5 mm long, stigmatic crest 1.3–1.8 mm long, slightly longer than the ovary, subulate. Follicetum 12–16 × 4–7 mm; peduncle 1–1.5 cm long; follicles 10–13, 15–25 × 5–8 mm, 2–4 mm thick, woody, dark brown, apex aristate due to the persistent and hardened stigmatic crest, 3–6 mm long, slightly curved at apex. Seeds 4.5–6 × 4–5 mm, 1.5–2.5 mm thick, ovoid, testa smooth, brown.</p></tp:treatment-sec><tp:treatment-sec sec-type="distribution" id="SECID0E6DAE"><title>Distribution and habitat.</title><p>Currently, only one population of <italic><tp:taxon-name><tp:taxon-name-part taxon-name-part-type="genus" reg="Illicium">I.</tp:taxon-name-part><tp:taxon-name-part taxon-name-part-type="species" reg="gansuense">gansuense</tp:taxon-name-part></tp:taxon-name></italic> has been identified in Yuhe Town, Longnan City, southern Gansu Province. This area is characterized by a northern subtropical subhumid climate and a mountainous terrain containing high peaks and steep slopes. Specimens of <italic><tp:taxon-name><tp:taxon-name-part taxon-name-part-type="genus" reg="Illicium">I.</tp:taxon-name-part><tp:taxon-name-part taxon-name-part-type="species" reg="gansuense">gansuense</tp:taxon-name-part></tp:taxon-name></italic> were found growing in a deciduous broadleaf forest at an elevation of 1200 m. The dominant species of this forest community include <italic><tp:taxon-name><tp:taxon-name-part taxon-name-part-type="genus" reg="Trachycarpus">Trachycarpus</tp:taxon-name-part><tp:taxon-name-part taxon-name-part-type="species" reg="fortunei">fortunei</tp:taxon-name-part></tp:taxon-name></italic> (Hook.) H.Wendl. (<tp:taxon-name><tp:taxon-name-part taxon-name-part-type="family">Arecaceae</tp:taxon-name-part></tp:taxon-name>), <italic><tp:taxon-name><tp:taxon-name-part taxon-name-part-type="genus" reg="Cinnamomum">Cinnamomum</tp:taxon-name-part><tp:taxon-name-part taxon-name-part-type="species" reg="septentrionale">septentrionale</tp:taxon-name-part></tp:taxon-name></italic> Hand.-Mazz. (<tp:taxon-name><tp:taxon-name-part taxon-name-part-type="family">Lauraceae</tp:taxon-name-part></tp:taxon-name>), <italic><tp:taxon-name><tp:taxon-name-part taxon-name-part-type="genus" reg="Lindera">Lindera</tp:taxon-name-part><tp:taxon-name-part taxon-name-part-type="species" reg="aggregata">aggregata</tp:taxon-name-part></tp:taxon-name></italic> (Sims) Kosterm. (<tp:taxon-name><tp:taxon-name-part taxon-name-part-type="family">Lauraceae</tp:taxon-name-part></tp:taxon-name>), and <italic><tp:taxon-name><tp:taxon-name-part taxon-name-part-type="genus" reg="Deyeuxia">Deyeuxia</tp:taxon-name-part><tp:taxon-name-part taxon-name-part-type="species" reg="effusiflora">effusiflora</tp:taxon-name-part></tp:taxon-name></italic> Rendle (<tp:taxon-name><tp:taxon-name-part taxon-name-part-type="family">Poaceae</tp:taxon-name-part></tp:taxon-name>). (Fig. <xref ref-type="fig" rid="F1">1</xref>)</p><fig id="F1" position="float" orientation="portrait"><object-id xmlns:xlink="http://www.w3.org/1999/xlink" content-type="doi" xlink:type="simple">10.3897/phytokeys.230.102754.figure1</object-id><object-id xmlns:xlink="http://www.w3.org/1999/xlink" content-type="arpha" xlink:type="simple">3F758157-9B73-58F3-9324-41E2526E06E5</object-id><label>Figure 1.</label><caption><p>Distribution of <italic><tp:taxon-name><tp:taxon-name-part taxon-name-part-type="genus" reg="Illicium">Illicium</tp:taxon-name-part><tp:taxon-name-part taxon-name-part-type="species" reg="gansuense">gansuense</tp:taxon-name-part></tp:taxon-name></italic>.</p></caption><graphic xmlns:xlink="http://www.w3.org/1999/xlink" xlink:href="phytokeys-230-301_article-102754__-g001.jpg" position="float" orientation="portrait" xlink:type="simple" id="oo_896650.jpg"><uri content-type="original_file" xlink:type="simple">https://binary.pensoft.net/fig/896650</uri></graphic></fig></tp:treatment-sec><tp:treatment-sec sec-type="phenology" id="SECID0EXHAE"><title>Phenology.</title><p>Flowering from March to April, fruiting from May to November.</p></tp:treatment-sec><tp:treatment-sec sec-type="conservation status" id="SECID0E3HAE"><title>Conservation status.</title><p>There is only one known location, and fewer than three individuals of <italic><tp:taxon-name><tp:taxon-name-part taxon-name-part-type="genus" reg="Illicium">I.</tp:taxon-name-part><tp:taxon-name-part taxon-name-part-type="species" reg="gansuense">gansuense</tp:taxon-name-part></tp:taxon-name></italic> were found during our fieldwork in the Yuhe area of Giant Panda National Park in 2020 and 2022. However, investigations of the natural distribution of this species are insufficient. According to the IUCN Red List criteria (2019), this new species is better assessed as Data Deficient (DD; criteria B1ab(i–v) + 2ab(i–v)).</p><fig id="F2" position="float" orientation="portrait"><object-id xmlns:xlink="http://www.w3.org/1999/xlink" content-type="doi" xlink:type="simple">10.3897/phytokeys.230.102754.figure2</object-id><object-id xmlns:xlink="http://www.w3.org/1999/xlink" content-type="arpha" xlink:type="simple">5BA67E0F-6431-5ACC-95A1-C5C590996635</object-id><label>Figure 2.</label><caption><p><italic><tp:taxon-name><tp:taxon-name-part taxon-name-part-type="genus" reg="Illicium">Illicium</tp:taxon-name-part><tp:taxon-name-part taxon-name-part-type="species" reg="gansuense">gansuense</tp:taxon-name-part></tp:taxon-name></italic> Z.F.Bai &amp; Xue L.Chen <bold>A</bold> flowering branch <bold>B</bold> adaxial and abaxial leaf surface <bold>C</bold> flower <bold>D</bold> tepals <bold>E</bold> removal of tepals showing gynoecium and stamens <bold>F, G</bold> stamens, dorsal and ventral views <bold>H</bold> carpel <bold>I</bold> fruiting branch <bold>J, K</bold> fruits <bold>L</bold> seed. (Drawn by Jianlu Bai based on type specimen).</p></caption><graphic xmlns:xlink="http://www.w3.org/1999/xlink" xlink:href="phytokeys-230-301_article-102754__-g002.jpg" position="float" orientation="portrait" xlink:type="simple" id="oo_896651.jpg"><uri content-type="original_file" xlink:type="simple">https://binary.pensoft.net/fig/896651</uri></graphic></fig></tp:treatment-sec><tp:treatment-sec sec-type="etymology" id="SECID0EZJAE"><title>Etymology.</title><p>The specific epithet ‘<italic>gansuense</italic>’ refers to a province in eastern China. 甘肃八角 (gān sù bā jiǎo) is suggested as a suitable Chinese name for it.</p><fig id="F3" position="float" orientation="portrait"><object-id xmlns:xlink="http://www.w3.org/1999/xlink" content-type="doi" xlink:type="simple">10.3897/phytokeys.230.102754.figure3</object-id><object-id xmlns:xlink="http://www.w3.org/1999/xlink" content-type="arpha" xlink:type="simple">608E5D94-9AE6-54C5-A542-CCAA99001BCD</object-id><label>Figure 3.</label><caption><p><italic><tp:taxon-name><tp:taxon-name-part taxon-name-part-type="genus" reg="Illicium">Illicium</tp:taxon-name-part><tp:taxon-name-part taxon-name-part-type="species" reg="gansuense">gansuense</tp:taxon-name-part></tp:taxon-name></italic> Z.F.Bai &amp; Xue L.Chen <bold>A</bold> habitat <bold>B, C</bold> flowering branch <bold>D</bold> bark.</p></caption><graphic xmlns:xlink="http://www.w3.org/1999/xlink" xlink:href="phytokeys-230-301_article-102754__-g003.jpg" position="float" orientation="portrait" xlink:type="simple" id="oo_896652.jpg"><uri content-type="original_file" xlink:type="simple">https://binary.pensoft.net/fig/896652</uri></graphic></fig></tp:treatment-sec><tp:treatment-sec sec-type="notes" id="SECID0E6KAE"><title>Notes.</title><p><italic><tp:taxon-name><tp:taxon-name-part taxon-name-part-type="genus" reg="Illicium">Illicium</tp:taxon-name-part><tp:taxon-name-part taxon-name-part-type="species" reg="gansuense">gansuense</tp:taxon-name-part></tp:taxon-name></italic> is similar to <italic><tp:taxon-name><tp:taxon-name-part taxon-name-part-type="genus" reg="Illicium">I.</tp:taxon-name-part><tp:taxon-name-part taxon-name-part-type="species" reg="ternstroemioides">ternstroemioides</tp:taxon-name-part></tp:taxon-name></italic> and <italic><tp:taxon-name><tp:taxon-name-part taxon-name-part-type="genus" reg="Illicium">I.</tp:taxon-name-part><tp:taxon-name-part taxon-name-part-type="species" reg="arborescens">arborescens</tp:taxon-name-part></tp:taxon-name></italic> in overall form, that are all trees, leaf characteristics, flower color, location, and population density. However, as noted above, the three species can be distinguished according to both morphological features and distribution. Specifically, in relation to <italic><tp:taxon-name><tp:taxon-name-part taxon-name-part-type="genus" reg="Illicium">I.</tp:taxon-name-part><tp:taxon-name-part taxon-name-part-type="species" reg="ternstroemioides">ternstroemioides</tp:taxon-name-part></tp:taxon-name></italic> and <italic><tp:taxon-name><tp:taxon-name-part taxon-name-part-type="genus" reg="Illicium">I.</tp:taxon-name-part><tp:taxon-name-part taxon-name-part-type="species" reg="arborescens">arborescens</tp:taxon-name-part></tp:taxon-name></italic>, <italic><tp:taxon-name><tp:taxon-name-part taxon-name-part-type="genus" reg="Illicium">I.</tp:taxon-name-part><tp:taxon-name-part taxon-name-part-type="species" reg="gansuense">gansuense</tp:taxon-name-part></tp:taxon-name></italic> is characterized by smaller leaf blades, tepals with ciliate margins (rather than glabrous), fewer carpels, and smaller ovaries. Additionally, <italic><tp:taxon-name><tp:taxon-name-part taxon-name-part-type="genus" reg="Illicium">I.</tp:taxon-name-part><tp:taxon-name-part taxon-name-part-type="species" reg="gansuense">gansuense</tp:taxon-name-part></tp:taxon-name></italic> blooms from March to April and <italic><tp:taxon-name><tp:taxon-name-part taxon-name-part-type="genus" reg="Illicium">I.</tp:taxon-name-part><tp:taxon-name-part taxon-name-part-type="species" reg="arborescens">arborescens</tp:taxon-name-part></tp:taxon-name></italic> blooms from January to April. (Table <xref ref-type="table" rid="T1">1</xref>).</p><fig id="F4" position="float" orientation="portrait"><object-id xmlns:xlink="http://www.w3.org/1999/xlink" content-type="doi" xlink:type="simple">10.3897/phytokeys.230.102754.figure4</object-id><object-id xmlns:xlink="http://www.w3.org/1999/xlink" content-type="arpha" xlink:type="simple">7DADB425-6A48-500A-B05A-51AE8F25CED8</object-id><label>Figure 4.</label><caption><p><italic><tp:taxon-name><tp:taxon-name-part taxon-name-part-type="genus" reg="Illicium">Illicium</tp:taxon-name-part><tp:taxon-name-part taxon-name-part-type="species" reg="gansuense">gansuense</tp:taxon-name-part></tp:taxon-name></italic> Z.F.Bai &amp; Xue L. Chen <bold>A</bold> flower at front view <bold>B</bold> flower at side view <bold>C</bold> the largest tepals <bold>D</bold> all parts of flower <bold>E</bold> stamen <bold>F</bold> follicle <bold>G</bold> fruit at front view <bold>H</bold> fruit at side view <bold>I</bold> seed. Photographed by Zengfu Bai.</p></caption><graphic xmlns:xlink="http://www.w3.org/1999/xlink" xlink:href="phytokeys-230-301_article-102754__-g004.jpg" position="float" orientation="portrait" xlink:type="simple" id="oo_896653.jpg"><uri content-type="original_file" xlink:type="simple">https://binary.pensoft.net/fig/896653</uri></graphic></fig></tp:treatment-sec></tp:taxon-treatment>
